# Supplementary material for: Inflammation in preschool cystic fibrosis is of mixed phenotype, extends beyond the lung and is differentially modified by CFTR modulators
Source: Thorax. 2025 Feb 10;80(7):e221634. doi: 10.1136/thorax-2024-221634 (PMC12322466; doi:10.1136/thorax-2024-221634)
Supplement: online supplemental file 1 [file thorax-80-7-s001.xlsx]

## Sheet: BAL_analyte_data
Clinical group	CTACK	Eotaxin	Basic FGF	G-CSF	GRO-alpha	HGF	IFN gamma	IL-1 alpha	IL-1 beta	IL-1ra	IL-2	IL-2Ralpha	IL-3	IL-4	IL-5	IL-6	IL-7	IL-8	IL-9	IL-10	IL-12 (p40)	IL-13	IL-15	IL-16	IL-17	IL-18	IP-10	LIF	MCP-1	MCP-3	M-CSF	MIF	MIG	MIP-1alpha	MIP-1beta	beta-NGF	PDGF-BB	SCF	SCGF-beta	SDF-1alpha	TNF-alpha	TNF-beta	TRAIL	VEGF	APRIL/TNFSF13	BAFF/TNFSF13B	sCD30/TNFRSF8	sCD163	Chitinase 3-like 1
CF.U	4.16	1.72	24.01	644.75	546.7	75.58	0.85	3.4	9.44	1253.15	0.39	9.82	0.6	2.17	49.68	23.53	11.16	450.46	1.6	3.7	43.92	0.47	122.43	65.21	8.28	7.78	52.08	40.49	28.18	1.38	22.55	1899.71	86.62	11.24	51.04	3.09	8.24	34.32	788.58	3.32	21.39	3.34	81.87	10.25	70575.2	1556.32	0.97	10112.2	6182.22
CF.U	14.03	1.23	24.01	927.62	1664.51	111.41	5.88	29.32	21.78	2125.98	4.12	12.85	1.96	4.37	2.36	107.72	19.52	258.53	5.78	2.63	43.92	1.35	238.19	114.67	14.78	13.32	55.37	40.49	80.25	0.11	23.1	2393.99	120.3	20.75	155.19	7.95	28.15	49.82	93.8	3.32	30.14	6.69	233.06	121.68	39393.1	570.4	0.97	6206.42	1997.12
CF.U	4.16	1.48	11.02	612.51	937.55	87.87	5.03	23.34	4.61	977.92	0.39	8.23	0.87	2.81	145.18	26.93	15.56	293.71	1.6	3.7	43.92	0.94	195.28	90.7	8.28	16.11	135.83	44.66	22.45	0.05	27.17	2535.82	109.89	11.4	85.24	5.82	18.38	44.14	1364.07	1.66	27.3	3.34	21.92	68.69	69616.8	1159.2	0.97	7419.18	3416.82
CF.U	8.44	1.72	16.41	676.7	807.48	62.82	2.6	9.51	3.46	760.44	0.78	4.8	0.13	0.69	130.85	32.35	11.16	213.29	3.2	3.7	8.5	1.35	182.05	43.39	9.99	7.78	60.09	11.59	18.94	0.11	21.45	1480.56	45	7.59	65.4	4.7	8.24	28.15	1046.13	9.4	11.6	3.34	30.19	10.25	72675.9	1146.33	1.94	10942	7406.62
CF.U	8.44	1.23	5.51	147.43	569.34	35.23	3.24	3.4	3.46	1148.46	0.39	6.56	0.13	1.38	130.85	3.75	11.16	9.83	3.2	3.7	17.05	0.47	255.32	29.41	3.54	33.52	11.23	22.33	5.15	0.05	11.68	1841.72	4.41	2.12	15.28	7.95	37.69	18.3	1630.02	1.66	11.6	3.34	9.53	62.24	25877.1	223.06	0.97	4750.21	728.92
CF.U	4.16	1.48	16.41	729.36	546.7	35.23	3.24	12.1	8.36	1919.19	3.39	8.23	0.13	2.17	84.75	20.62	5.58	70	1.6	3.7	43.92	0.19	266.4	46.18	4.57	14.73	103.12	31.77	18.94	0.11	17.52	1905.03	81.17	15.06	102.66	5.82	4.12	32.29	46.9	1.66	31.54	3.34	41.62	10.25	42053.5	745.07	0.97	7128.22	2546.83
CF.U	15.77	1.72	34.82	1253.19	5827.31	217.08	3.85	27.37	12.66	1685.95	4.12	11.36	0.13	4.37	1.18	51.14	44.58	1781.16	15.99	3.7	43.92	2.11	104.95	225.5	24.87	10.89	739.31	56.61	40.77	2.16	44.52	3093.6	297.51	23.64	212.13	1.54	8.24	57.19	420.12	19.04	43.5	29.49	55.38	20.51	74903.6	2126.67	0.97	12248.3	5757.06
CF.U	12.24	1.36	29.86	783.11	2713.86	87.87	3.85	27.37	12.88	1195.4	2.62	9.82	0.27	2.81	29.35	29.48	11.16	590.1	15.99	1.49	43.92	0.94	208.03	121.4	9.99	9.37	184.37	36.2	75.54	2.16	33.78	2715.2	132.75	16.46	73.96	5.08	4.12	40.27	619.77	3.32	34.28	12.12	126.94	55.4	27783.2	1860.2	0.97	10916.6	6009.4
CF.U	19.11	1.95	27.08	954.43	3696.83	133.89	4.44	45.55	11.53	3118.11	4.12	10.59	0.87	3.89	58.96	25.86	26.61	2422.96	15.99	5.71	66.57	1.35	182.05	289.6	13.23	49.46	253.74	48.73	82.85	3.37	57.6	3204.95	196.86	25.27	121.65	5.45	4.12	72.26	420.12	27.42	38.3	24.2	82.44	10.25	121026	3354.79	3.07	33512.7	4352.65
CF.U	2.82	2.34	16.58	153.55	794.69	46.93	5.94	22.95	1.31	920.69	6.53	12.68	0.85	1.03	290.56	7.59	13.17	21.1	24.73	5.86	9.33	0.08	384.88	40.29	5.73	15.83	26.47	3.88	4.3	2.84	14.4	1930.99	7.35	1.52	11.98	9.7	71.1	26.5	2013.06	24.43	14.5	6	7.46	209.94	48165	426.06	0.97	5797.57	1736.97
CF.U	23.1	4.84	50.62	1936.51	7893.16	217.64	8.96	51.36	30.89	4252.89	7.67	22.87	2.19	7.21	133.42	115.7	72.45	2043.68	36.77	9.74	108.97	1.26	153.91	621.6	19.97	29.11	2324.26	64.61	377.92	6.29	68.93	2168.81	1261.12	34.94	140.02	2.46	83.36	75.23	326.94	44.85	54.72	32.51	407.2	40.54	60966.2	3326.2	0.97	25267.2	8987.84
CF.U	9.89	2.08	16.58	630.08	1744.72	117.72	7.98	31.77	5.08	2026.81	5.95	11.89	1.55	2.07	267.13	11.81	21.8	245.25	14.38	3.69	9.33	1.26	274.17	126.17	8.22	14.72	115.87	18.3	26.41	2.84	29.17	2572.8	71.93	9.78	54.82	6.27	58.47	56.58	954.56	35.22	23.93	17.67	41.3	156.45	56839.3	1392	5.89	29339.4	5332.44
CF.U	5.64	2.08	25.99	436.55	1046	72.24	1.99	27.47	7.31	2417.69	4.13	12.68	1.21	2.07	231.02	13.41	21.8	220.69	30.92	9.74	51.02	2.04	339.12	96.19	4.85	4.64	514.03	3.88	27.01	3.69	13.12	2365.64	352.62	5.29	41.82	4.82	31.45	23.02	1107.18	18.32	20.32	2.67	41.3	23.78	47907.3	1590.51	3.46	14820.6	3701.6
CF.U	16.95	2.83	16.58	147.77	820.55	95.61	8.47	22.95	2.31	2071.74	5.36	10.28	1.87	2.07	206.17	5.23	25.57	21.1	18.03	3.69	51.02	2.7	368.23	139.05	10.58	8.09	39.89	34.3	20.13	1.78	20.52	2429.25	14.7	1.26	10.51	8.36	95.3	41.64	865.16	18.32	33.98	20.7	13.87	205.81	35676.4	265.29	0.94	12325.5	2464.37
CF.U	16.95	2.59	54.12	1268.83	3679.1	144.1	10.88	68.97	20.44	6437.03	5.36	28.22	1.55	5.07	154.06	35.49	47.42	929.15	24.73	5.86	81.88	2.7	274.17	220.55	18.59	35.69	1541.22	72.36	105.31	6.01	44.04	2622.9	280.73	40.64	191.86	2.87	83.36	64.18	1297.51	44.85	49.06	20.7	132.17	130.68	39806.8	1544.29	11.56	22314.1	6331.01
CF.U	5.64	2.34	8.29	285.98	1685.98	95.61	6.46	18.17	1.73	1504.86	1.38	11.09	2.04	2.07	193.48	7.59	21.8	101.64	19.76	1.15	81.88	2.04	314.39	82.11	6.58	15.83	52.07	3.88	13.86	1.78	19.92	2759.45	44.16	3.47	10.51	4.82	58.47	45.72	842.52	1.22	23.93	6	15.16	184.37	15808.2	338.27	0.94	7343.32	2045.01
CF.U	24.71	13.14	24.26	3379.73	5928.16	245	73.46	55.53	28.45	3524.94	7.78	26.59	0.68	8.29	325.53	423.66	23.29	2119.9	39.15	96.37	161.35	2.43	215.02	268.06	43.66	22.85	38986.6	90.85	364.97	8.73	43.73	1079.44	7928.21	22.09	157.94	2.43	65.39	78.93	4791.55	61.59	48.92	63.38	385.31	394.05	130863	8257.66	107.23	28479.3	19507.3
CF.U	6.61	1.22	3.35	374.21	1431.9	21.88	9.09	7.14	2.21	1009.53	6.25	6.04	0.64	0.43	172.41	9.02	30.05	136.34	8.21	3.53	32.62	1.1	158.25	69.6	2.43	9.49	562.21	12.76	21.75	1.92	25.87	7134.8	53.62	3.18	10.33	4.55	28.92	17.14	509.19	26.34	10.3	7.91	11.88	134.94	14799.8	523.31	0.94	11868.5	2711.48
CF.U	9.04	1.1	3.35	107.93	399.76	11.44	8.38	8.48	1.19	927.36	1.62	3.14	0.29	0.49	80.03	3.51	23.9	32	3.68	1.99	23.79	0.82	76.36	68.04	1.53	10.04	178.72	12.76	9.84	1.21	6.3	2829.07	39.36	0.85	4.09	0.61	13.45	15.51	17.91	8.02	8.05	3.36	9.54	57.78	30823.3	464.73	0.94	6615.02	1796.39
CF.U	16.84	3.1	6.99	916.84	4433.78	52.31	18.07	10.7	9.5	2239.89	1.31	6.04	0.52	1.44	32.03	41.48	15.51	549.78	5.53	3.53	20.75	1.17	3.23	119.37	4.95	10.04	2240.41	23.39	80.11	2.89	20.32	1538.87	400.3	9.37	44.69	0.085	10.53	21.98	17.91	13.85	13.98	12.4	134.41	3.47	22177.3	1991.15	0.94	10341.9	7919.41
CF.U	16.95	2.59	42.67	1293.78	3762.16	95.61	11.36	62.1	23.36	3152.71	6.53	14.98	1.55	5.98	218.68	58.09	41.73	502.54	18.03	6.87	108.97	2.04	301.44	359.4	12.84	27.76	331.91	72.36	71.75	5.41	43.77	2721.46	158.02	28.54	270.93	7.67	129.72	65.12	212.7	47.14	60.2	22.85	69.87	40.54	36012.9	1560.75	0.94	17571.7	6490.09
CF.U	5.38	1.16	3.35	386.32	1140.87	15.39	4.97	5.32	1.91	517.81	2.38	2.93	0.23	0.36	104.29	8.45	20.66	231.05	4.61	1.99	20.75	0.82	71.27	92.7	1.99	10.41	121.46	8.55	48.28	1.58	25.31	6913.72	29.68	4.05	21.75	1	10.53	11.68	1324.18	15.71	11.78	4.29	15.29	50.14	41438.3	1008.75	4.23	29206.7	5006.67
CF.U	10.25	2.74	3.35	370.58	2495.1	19.29	9.09	7.59	3.48	1321.4	1.62	3.14	0.005	0.83	44.7	9.56	22.29	267.14	6.43	3.01	7.72	0.68	18.57	204.92	2.43	6.79	1156.01	17	19.68	2.58	16.44	3752.96	274.89	2.65	12.41	0.085	13.45	16.33	17.91	13.85	13.25	7.91	37.06	1.73	27006.3	1025.57	3.46	12601.6	3180.8
CF.U	11.45	1.39	7.64	568.42	527.45	27.03	4.61	6.23	3.38	755.84	2.54	4.52	0.91	1.15	93.93	13.96	22.29	244.89	5.83	3.53	17.64	0.82	119.15	45.45	3.71	7.15	118.4	17	16.58	1.75	6.88	2522.72	65.3	8.3	69.16	2.05	27.32	13.87	768.68	19.34	13.25	5.74	14.28	11.67	13897	606.16	0.94	13440.1	3294.1
CF.U	8.39	3.26	9.56	843.85	4821.04	53.9	18	20.9	10.55	1878.46	4.1	6.86	1.16	2.21	166.33	41.52	24.57	1744.06	8.76	2.37	33.81	0.94	150.4	155.25	5.19	14.45	2574.43	15.72	213.14	4.66	24.55	8886.81	221.5	10.24	53.64	5.19	34.73	21.5	2643.82	34.03	17.85	9.86	106.17	159.36	22625.2	2876.69	0.94	10398.5	13565.4
CF.U	11	2.25	3.52	431.82	2500.59	27.48	10.08	6.76	2.38	993.78	3.74	2.47	0.42	1.68	79.74	17.88	3.15	256.06	6.85	3.14	30.49	1.92	96.01	93.94	3	8.05	254.57	11.24	112.12	3.15	11.5	3179.86	64.97	4.5	25.48	1.47	39.99	8.34	223.5	20.07	15.45	3.23	26.74	24.22	20738.1	1012.98	0.94	8848.67	5624.19
CF.U	4.3	1.67	2.36	66.91	142.6	14.32	4.24	3.64	0.13	183.77	3.74	1.64	0.42	0.45	116.45	0.67	31.31	3.64	2.8	0.3	20.24	1.2	103.48	9.7	2.18	7.16	20.54	3.1	4.44	0.49	4.29	1643.69	3.83	0.84	3.46	2.44	45.19	7.1	1721.8	16.83	5.95	1.6	3.64	83.11	27917	108.11	0.94	7282.15	1731.96
CF.U	11	2.25	5.49	331.1	3585.36	26.04	17.16	7.79	3.18	1814.37	3.74	3.24	0.61	1.39	106.94	9.94	15.69	304.17	6.2	2.76	33.81	1.92	84.25	102.61	3.8	7.83	442.29	11.24	73.28	2.56	8.58	3045.52	128.23	3.86	18.46	2.02	26.7	11.99	223.5	23.11	13.48	1.6	26.62	12.1	25046.7	1194.25	0.94	8290.18	5612.44
CF.U	13.53	2.25	6.38	481.26	2473.8	23.16	10.87	12.88	7.3	863.07	3.92	5.13	0.45	1.68	111.72	11.06	18.08	500.12	10.63	4.59	40.31	1.2	137.77	84	3.2	10.66	372.39	15.72	42.81	3.15	21.63	3273	94.52	5.72	48.57	2.3	34.73	9.87	860.04	34.03	12.47	4.91	47.2	91.83	46114.5	2090.46	0.94	19457.3	7283.52
CF.U	16.02	5.36	14.99	1714.2	4886.7	67.38	22.31	31.8	16.56	3654.3	6.56	10.09	0.97	3.04	89.84	25.15	34.02	1025.15	12.76	5.95	46.69	2.14	165.54	177.96	7.33	13.2	4977.08	43.87	58.4	6.74	17.14	6106.03	865.05	32.31	178.18	3.68	37.37	25.6	1012.86	36.54	41.03	14.49	129.23	138.44	40793.7	3165.66	4.23	21938.9	11706.8
CF.U	11.64	2.69	9.56	670.9	2920.88	40.16	26.28	27.36	5.77	2718.94	5.69	6.01	0.75	2.52	79.74	13.62	20.34	1771.72	7.81	3.14	52.96	1.33	144.15	59.48	7.72	8.05	123.39	27.77	26.25	5.54	10.58	3829.97	105.79	7.8	56.04	4.51	23.98	14.09	1028.02	28.77	24.69	14.49	29.52	68.91	29733.1	3289.73	0.94	20253.6	4285.92
CF.U	10.25	1.45	3.35	592.79	2368.86	21.88	12.89	8.48	3.05	1851.18	1.93	2.93	0.005	1.15	44.7	23.71	25.47	303.17	4.61	2.75	35.49	0.53	60.77	34.41	3.29	6.43	1595.3	14.88	69.71	1.92	20.04	1995.73	111.3	6.01	33	0.81	13.45	13.33	653.68	11.95	13.25	3.99	29.58	61.46	18605.3	919.58	0.94	16237.1	4464.93
CF.U	22.38	11.11	39.6	6438.32	7600.51	241.76	112.15	66.68	17.97	5378.96	10.12	41.29	2.41	8.61	213.88	77.71	19.72	604.49	19.22	9.58	166.83	1.89	369.43	248.74	32.15	29.96	2386.12	118.89	79.92	7.89	83.4	3858.33	301.74	124.63	606.65	3.14	94.37	82.7	4455.32	94.54	45.13	24.85	187.43	557.64	87657.2	4285.43	26.47	26884	20488.9
CF.U	5.64	2.34	14.82	861.64	1901.61	37.84	20.28	30.47	7.46	1178.93	3.29	12.51	0.9	3.69	201.85	10.46	15.8	336.62	8	1.07	60.32	0.22	332.35	117.06	9.68	10.27	173.98	32.47	33.81	3.49	33.38	2282.05	47.12	16.74	119.87	1.61	37.47	26.56	3028.21	32.95	23.63	9.04	31.87	299.65	21360.2	6137.88	26.47	39939.9	8320.4
CF.U	22.61	5.81	32.52	2460.47	9927.99	201.36	71.85	59.06	7.32	3867.48	7.9	28.7	1.66	8.52	311.52	47.66	33.09	3386.92	24.65	7.24	161.35	1.15	335.66	146.19	34.05	35.49	1532.12	119.97	128.55	8.83	43.31	3125.06	447.03	36.55	230.87	3.17	72.3	65.98	5028.24	65.82	40.03	34.82	70.13	460.56	68736.4	6358.23	38.71	68136.3	13063.9
CF.U	2.98	2.18	7.95	312.39	837.6	16.19	17.46	5.63	1.1	842.57	1.49	6.41	0.48	1.94	141.15	11.99	19.72	214.07	4.76	1.97	7.54	1.89	264.97	23.55	2.81	21.32	93.13	12.31	20.22	2.39	9.59	2408.03	55.28	3.69	30.2	0.65	35.59	12.61	1483.96	4.45	4.92	3.71	24.26	125.09	39141.7	2978.97	35.98	14859.5	13190.3
CF.U	2.98	1.54	5.39	165.89	242.22	5.58	13.6	5.63	0.44	573.71	2	3.91	0.51	0.79	194.54	4.92	19.08	31.41	1.99	0.535	7.54	1.21	303.19	8.57	1.405	6.39	15.44	2.24	9.81	1.98	5.52	1587.4	20.25	1.96	6.17	1.17	21.8	7.34	2427.04	4.45	5.3	4.16	3.83	167.4	32628.7	1168.84	22.44	25256.6	8651.24
CF.U	4.26	0.92	5.05	191.82	383.04	8.73	11.91	4.66	0.97	675.69	1.28	4.02	0.47	0.95	109.34	1.88	18.04	12.2	5.28	1.58	7.65	0.47	256.66	15.47	1.405	6.23	9.45	11.41	8.48	0.66	3.86	2740.81	11.3	2.38	5.57	0.69	26.32	15.51	1868.88	1.11	2.3	1.26	5.53	117.85	58256.7	736.72	22.44	17513.6	2947.13
CF.U	2.08	0.68	5.51	397.1	989.94	19.54	0.44	9.51	4.89	618.11	0.39	5.7	0.13	0.69	29.35	25.86	11.16	709.58	3.2	3.7	43.92	0.47	182.05	25	6.48	7.78	37.16	22.33	26.85	0.05	36.89	1813.08	31.62	6.91	52.96	5.08	28.15	21.68	2020.23	1.66	35.63	3.34	36.3	10.25	16565	5016.84	8.82	15232.3	10552.2
CF.U	6.61	2.16	3.35	680.71	2370.81	44.79	5.15	8.93	3.09	633.73	2.23	6.42	0.005	0.72	85.26	38.44	27.78	747.18	8.8	2.5	26.78	0.68	60.77	77.16	3.71	12.45	5411.64	14.88	54.93	2.89	27.37	3029.72	896.07	6.54	79.92	0.17	25.73	29.96	2294.55	25.48	32.41	10.45	41.25	292.96	8527.44	223.06	2.5	1653.56	59.79
CF.U	2.08	0.97	5.51	316.39	1385.66	19.54	0.22	42.11	10.5	869.42	0.39	0.56	0.13	1.38	1.18	11.86	5.58	1889.57	1.6	2.63	8.5	0.23	138.63	30.47	8.28	17.46	71.63	40.49	25.23	0.05	85.23	2381.88	60.96	11.26	277.02	4.31	28.15	12.34	46.9	3.32	124.75	3.34	54.52	10.25	3806.09	1905.41	0.97	826.78	11759
CF.U	2.08	0.68	16.41	528.56	1198.24	19.54	0.22	31.23	22.47	775.52	0.39	6.56	0.13	1.38	1.18	11.46	5.58	493.61	1.6	1.49	17.05	0.47	175.23	74.02	8.28	7.78	55.37	31.77	17.73	0.05	25.56	1670.97	48.33	10.56	143.37	3.51	18.38	21.68	906.66	1.66	83.33	3.34	33.79	10.25	3806.09	2130.62	0.97	9308.46	6596.05
CF.U	4.16	1.48	34.82	974.47	3521.16	111.41	6.7	23.34	10.03	2497.21	4.81	12.85	1.96	2.17	1.18	44.8	15.56	897.16	15.99	3.7	17.05	0.94	208.03	138.38	13.23	25.97	129.67	31.77	102.78	2.49	60.74	2538.96	128.65	17.47	114.38	4.31	8.24	34.32	2275.65	9.4	85.51	9.64	73.13	183.36	51916.4	1367.2	0.97	10407.2	5976.9
CF.U	27.97	4.81	14.67	1506.55	2804.75	114.5	13.77	10.85	38.93	2065.04	2.28	11.05	0.07	2.7	12.94	12.06	26.57	5378.95	53.28	5.95	40.31	2.67	25.51	133.86	6.17	23.47	3143.52	15.72	42.73	4.66	67.31	1428.97	1262.01	10.25	193.42	0.34	142.84	29.96	14240.21	74.72	36.57	88.65	256.14	12.1	18867.6	7588.02	261.22	25847.8	5623.03
CF.U	13.57	2.59	32.62	588.38	1621.1	128.42	6.97	22.95	5.37	2194.72	6.53	11.09	1.55	2.82	180.57	16.29	35.66	156.03	24.73	5.86	81.88	2.7	212.02	214.22	9.8	33.74	196.95	39.07	128.72	6.84	87.97	2484.12	135.75	10.94	33.6	5.19	64.84	86.81	326.94	18.32	33.98	19.21	44.11	81.08	77360.5	1059.3	3.63	31086.7	6361.47
CF.U	20.1	3.87	46.83	2018.97	4738.24	298.92	8.47	74	28.2	3911.22	5.95	17.21	3.11	6.41	218.68	230.09	29.1	1768.91	33.88	13.29	133.81	2.04	307.97	303.03	18.59	20.52	871.06	64.61	158.28	5.72	52.8	2287.55	286.12	42.28	405.17	4.06	129.72	104.84	3628.11	40.15	89.48	42.74	157.93	229.9	96318.5	2345.15	2.68	25905.6	7296.35
CF.U	0.69	1.22	5.96	96.19	121.11	5.58	8	10.26	7.89	784.34	1.14	2.22	0.22	1.13	22.8	13.85	14.42	987.01	4.76	1.97	7.54	0.8	254.26	3.21	2.81	5.39	11.11	2.24	9.21	1.52	10.24	1497.12	30.98	3.14	24.18	0.87	23.84	4.96	928.59	4.45	39.58	6.29	14.12	15.545	14333.3	3668.64	6.1	3046.83	18120.3
CF.U	2.85	1.08	5.49	309.44	538.16	14.32	1.99	7.79	5.77	392.52	1.91	1.03	0.48	1.06	106.94	3.99	20.34	2218.3	5.54	2.37	20.24	0.65	99.78	31.03	2.18	12.78	43.49	6.26	14.8	1.89	27.32	1060.4	52.54	5.01	16.67	2.58	29.4	8.03	2122.89	4.59	59.16	7.06	12.93	32.71	2345.68	3622.79	0.94	9226.34	11476.6
CF.U	17.24	2.52	27.49	2114.56	502.62	114.06	11.3	62.58	148.18	402.97	8.25	19.46	1.39	6.09	83.96	71.49	25.81	4447.55	20.18	5.43	123.95	0.47	341.44	168.82	22.96	10.73	220.14	60.14	68.07	4.59	6.39	1999.97	10277.7	51.46	324.1	2.06	59.85	40.6	3844.38	40.83	124.45	34.44	235.62	474.23	3106.5	11415.3	11.35	9242.33	9229.86
CF.U	8.39	2.4	7.22	1033.02	2708.32	42.93	7.67	11.87	4.64	1001.14	4.1	6.01	0.68	1.82	94.79	11.15	37.49	413.73	6.85	2.37	40.31	1.45	137.77	97.86	4.59	9.36	126.83	15.72	29.73	2.56	19.46	3890.8	85.68	14.13	64.98	2.85	32.08	12.59	2179.65	27.4	15.45	3.85	34.43	187.48	21894.4	1315.79	0.94	13344.1	6355.24
CF.U	5.58	1.24	5.05	275.01	781.81	27.25	27.61	8.33	1.75	1280.71	1.88	4.64	0.065	1.49	103.17	9.38	23.29	427.99	8.93	3.56	7.65	0.47	195.63	96.28	1.405	7.63	77.7	14.59	49.95	1.6	30.36	3487.83	24.33	2.86	25.77	0.69	19.24	16.33	1384.55	2.22	14.72	11.94	11.63	148.82	89276.3	2413.44	22.44	30686.8	10335.6
CF.U	12.78	1.86	10.9	589.46	2088.74	42.47	27.28	15.13	6.04	1569.2	2.17	8.26	0.31	2.37	115.4	15.63	22	360.97	8.05	5.43	37.43	1.72	215.02	52.03	7.63	39.32	308.25	26.37	37.5	2.43	16.04	2346.18	67.6	5.44	38.36	1.49	22.08	23.4	1972.06	18.5	21.36	12.39	32.79	216.41	42819.7	2352.46	22.44	40585	11662.4
CF.U	20.34	5.34	23.76	2680.5	6177.55	145.77	47.73	26.18	11.11	4496.24	5.04	12.36	1.18	2.38	43.87	34.83	22.75	1016.52	33.64	5.46	96.92	6.26	209.55	228.19	9.57	20.6	1497.73	79.36	186.14	4.12	39.22	2581.72	638.11	29.77	271.79	2.34	15.77	24.14	2996.29	83.67	56.9	11.22	150.48	187.61	62498.2	5119.73	101.44	35175.1	5678.72
CF.U	5.37	1.45	10.17	20.9	79.59	11.12	7.22	9.66	0.45	582.42	1.32	1.44	0.74	0.54	89.73	1.21	2.07	0.9	10.63	1.04	19.98	1.3	324.71	7.13	1.61	4.01	16.83	3.44	1.38	1.17	2.09	892.73	8.03	0.115	3.02	1.18	29.54	6.43	2266.42	15.91	9.94	2.78	2.71	119.71	36034.5	1260.33	13.73	19408.1	1233.78
CF.IVA	4.16	1.48	24.01	576.3	273.3	75.58	0.22	12.1	9.2	1009.54	0.39	0.28	0.13	4.37	1.18	0.61	33.02	189.26	15.99	5.71	55.57	2.11	52.47	62.73	17.79	10.89	70.94	17.19	24.13	0.05	1.05	958.61	118.49	13.39	39.01	1.54	32.94	26.03	4992.01	9.4	30.14	16.35	94.2	10.25	22920.6	1748.65	99.98	11523.2	8056.73
CF.IVA	4.3	10.7	7.22	847.17	5836.12	67.38	8.58	9.83	12.46	1490.42	4.81	6.01	0.28	1.96	55.84	11.35	25.57	1595.14	11.24	3.52	37.08	0.94	144.15	180.44	3.8	11.3	344.59	23.92	68.05	4.66	53.14	5072.19	99.52	15.44	149.54	3.13	34.73	14.99	2838.83	31.44	12.47	16.05	86.25	174.47	3806.09	3975.21	2.5	22146.4	24706
CF.IVA	2.85	1.53	0.91	49.31	46.07	9.74	0.5	2.58	0.13	209.42	3.02	0.15	0.52	0.14	106.94	1.69	3.15	5.74	2.8	0.3	20.24	0.94	80.16	11.74	1.35	3.9	16.23	3.1	6.07	1.07	2.72	821.45	3.83	0.25	1.49	2.3	18.46	7.1	1620.34	15.11	3.46	1.6	3.64	12.1	52721.6	307.02	0.97	7992.7	5021.13
CF.IVA	4.16	1.72	5.51	441.83	612.09	49.46	5.6	9.51	2.86	729.49	0.78	9.82	0.13	2.17	212	6.8	5.58	102.62	1.6	5.71	43.92	0.47	232.33	37.62	4.57	13.8	30.4	11.59	17.73	0.11	26.1	2024.13	57.89	8.56	48.09	5.08	8.24	36.33	1228.96	1.66	15.04	3.34	22.21	68.69	14239.1	557.68	0.97	3893.55	3645.45
CF.IVA	4.16	0.52	5.51	63.46	546.7	9.77	4.15	1.7	0.79	919.81	0.78	4.8	0.6	0.69	108.49	4.46	5.58	3.83	10.19	1.49	17.05	0.23	255.32	17.81	4.57	3.01	5.61	22.33	5.15	0.05	10.47	1415.79	2.2	1.06	2.87	9.29	18.38	32.29	1608.05	1.66	3.67	3.34	7.14	179.62	48821.2	489.05	0.97	10047.9	2539.57
CF.IVA	5.64	1.23	16.58	147.77	574.7	72.24	3.77	18.17	0.26	747.34	0.69	5.95	1.71	1.03	218.68	5.77	13.17	13.47	14.38	1.15	9.33	1.26	314.39	31.57	3.01	19.1	26.47	3.88	21.44	0.89	17.2	1600.15	14.7	1.4	10.26	5.55	45.32	45.72	1421.33	1.22	16.5	4.52	14.52	294.6	37946.9	399.79	0.97	7529.25	6620.44
CF.IVA	4.77	1.81	4.15	391.16	3962.94	16.69	7.66	6.23	5.65	1044.82	4.63	4.52	0.43	0.61	107.74	4.75	28.54	101.28	7.62	4.3	26.78	1.1	123.64	90.41	2.86	7.86	193.95	17	16.04	2.26	5.91	3877.31	40.48	2.79	18.32	3.64	22.58	19.57	480.18	22.87	12.15	7.12	59.57	134.94	26262.1	510.63	0.97	13928	1772.66
CF.IVA	5.38	1.45	1.47	61.56	178.58	6.09	7.31	2.51	0.2	568.36	1.93	2.1	0.18	0.06	121.47	1.82	30.05	6.71	4.3	0.46	4.03	0.68	76.36	21.28	1.99	6.08	16.46	8.55	5.44	1.92	6.3	1185.68	15.82	0.3	3.26	2.38	22.58	8.35	1366.64	14.78	6.52	5.74	5.39	136.29	28976.9	304.63	2.68	11548.8	2407.38
CF.IVA	4.15	1.16	0.02	200.06	281.11	14.07	3.88	3.46	1.25	417.61	0.35	2.1	0.005	0.23	57.18	4.24	20.66	25.12	5.22	1.99	7.72	0.82	66.07	17.77	1.53	6.43	177.93	7.51	8.43	1.92	8.62	2597.24	38.24	2.03	10.07	1.18	7.7	10.3	739.97	10.01	6.91	1.23	21.47	103.82	6937.86	108.11	0.94	2580.43	1172.38
CF.IVA	7.82	9.76	9.48	994.89	2914.85	39.74	7.31	15.52	19.19	1379.31	0.17	6.6	0.29	1.81	5.5	17.83	5.9	143.5	0.7	1.99	20.75	0.53	3.23	46.86	6.76	5.55	1883.44	23.39	68.87	3.49	5.62	983.57	695.33	14.54	78.95	0.085	7.7	27.31	17.91	3.79	13.98	2	373.42	1.73	41145.9	1242.95	0.94	4936.63	3598.62
CF.IVA	9.4	2.79	25.53	722.27	539.23	48.33	9.5	30.63	3.55	780.62	3.87	7.68	1.04	1.86	110.78	20.07	7.04	615.11	22.64	3.59	41.76	1.3	453.86	31.17	5.68	8.5	37.95	35.43	42.51	4.35	25.32	2681.62	103.21	9.29	77.37	1.57	37.69	14.56	3377.99	44.23	35.13	8.05	13.89	194.59	37734.6	1296.44	12.87	22974	6076.86
CF.LUM/IVA	10.25	2.39	5.27	1186.98	4689.63	57.3	4.79	8.93	9.68	1290.79	3.74	4.91	0.18	1.04	124.89	52.93	35.15	1142.13	11.11	3.01	20.75	0.68	110.03	157.68	4.34	11.15	1378.47	14.88	52.46	3.19	23.62	6500.36	435.03	9.14	80.21	1	27.32	13.87	1648.98	22.87	21.9	14.29	67.42	17.95	36540.5	1515.98	0.97	8848.36	5999.12
CF.LUM/IVA	7.06	1.96	5.49	628.66	2354.78	34.57	7.04	7.79	4.17	841.76	3.92	4.21	0.61	1.06	139.57	18.6	22.49	760.62	5.54	1.55	20.24	1.07	150.4	56.3	3.8	9.15	468.57	6.26	24.82	3.69	24.87	2699.9	134.52	8.41	51.56	3.13	12.78	10.78	2066	21.61	15.45	7.06	31.83	111.8	30476.7	1576.18	0.97	12720.4	5231.67
CF.LUM/IVA	8.39	2.11	4.54	205.7	201.39	17.3	6.2	4.69	0.75	415.79	3.38	2.73	0.65	1.23	139.57	4.1	15.69	24.03	3.16	3.14	40.31	1.2	131.26	17.14	2.18	11.08	26.35	11.24	7.58	1.89	6.04	1814.61	24.55	2.42	11.56	2.44	60.51	10.17	1356.76	20.07	10.4	1.6	4.6	111.8	46428.7	408.74	2.5	12360.3	1987.17
CF.LUM/IVA	16.02	8.32	15.61	2402.33	4540.01	114.5	25.02	27.85	17.6	3713	6.56	13.29	0.88	3.92	102.12	84.25	20.34	1927.2	11.85	4.59	77.21	1.2	162.56	206.65	10.03	16.94	3719.7	55.49	178	8.71	40.28	4661.62	1713.77	42.49	396.95	5.05	70.53	29.67	1282.76	34.03	38.2	17.05	165.28	160.91	58901.3	4589.2	7.59	11311.7	8194.88
CF.LUM/IVA	2.85	1.96	4.54	108.58	23.01	35.97	10.78	14.39	92.8	3687.3	2.65	1.64	0.65	0.88	12.94	44.53	1.25	1222.27	8.13	5.27	27.13	0.94	124.59	6.53	8.49	9.36	19.2	6.26	163.47	0.24	85.81	2395.9	126.96	2.23	68.18	2.85	18.46	7.1	223.5	23.11	33.68	8.53	71.1	12.1	2345.68	4516.54	0.94	9629.55	7919.41
Non-CF	4.37	2.02	5.96	158.71	516.52	5.58	29.94	12.05	1.96	1549.73	1.32	6.41	0.35	1.43	235.13	4.92	18.44	50.68	5.6	2.82	15.08	1.21	307.56	104.93	2.81	14.02	16.64	4.48	10.66	1.98	3.33	2621	23.61	1.18	3.83	1.04	35.59	14.07	2136.57	4.45	6.04	5.03	11.3	167.4	103822	1372.5	55.13	18548.2	4562.4
Non-CF	20.54	1.69	3.96	654.63	4839.96	57.83	51.26	5.68	4.61	2504.7	1.29	7.9	0.48	1.11	22.76	3.78	9.12	741.63	5.24	2.21	26.2	0.88	138.81	190.98	3.59	7.08	97.31	21.37	14.6	0.15	5.93	3022.06	177.16	2.25	22.21	2.04	4.41	14.7	537	7.85	23.64	12.57	29.65	36.24	57439	3411.3	82.09	32249.9	24874.2
Non-CF	5.92	1.69	9.53	65.66	162.8	16.86	15.3	3.64	1.42	417.78	1.29	4.07	0.195	0.37	89.66	1.7	4.56	58.53	12.09	1.39	6.46	0.37	245.1	6.84	1.79	5.36	10.68	5.85	5.6	1.11	0.9	2126.23	33.13	0.64	5.1	1.65	65.86	4.16	2110.06	23.51	18.89	3.7	17.95	36.24	9994.45	786.41	26.47	5217.84	1829.71
Non-CF	6.15	3.9	16.88	1000.63	3468.51	88.74	23.33	42.48	116.67	882.18	2.79	11.46	0.47	1.03	231.69	17.18	10.4	4459	24.72	8.93	17.5	0.86	333.78	104.77	5.75	1.4	3372.38	50.59	23.72	3.7	12.59	1083.45	2645.1	16.42	52.38	2.46	13.9	7.63	1534.19	61.28	84.02	14.58	300.13	144.41	50109.5	8481.37	53.46	8159.79	2150.8
Non-CF	12.3	4.79	28.3	1117.39	2024.24	52.94	91.2	40.64	16.98	7415.48	6.61	6.56	0.95	1.53	231.69	18.05	10.4	149.53	11.53	4	11.39	1.06	402.72	67.1	7.38	14.1	128.28	69.26	19.84	1.67	2.58	5945.09	521.99	17.4	112.05	1.38	27.8	19.2	1631.98	70.92	43.84	10.86	136.66	204.84	85288.4	1403.19	21.22	10788	4377.52
Non-CF	6.15	1.58	11.5	525.44	2737.84	27.02	29.46	8.71	14.01	1657.61	1.39	3.38	0.47	1.03	231.69	22.96	10.4	206.4	5.97	2	5.69	0.43	241.03	41.65	3.8	58.58	1176.58	11.33	17.57	0.833	6.25	1493.79	634.53	4.63	18.55	0.69	13.9	12.27	1330.89	30.64	37.45	6.07	116.89	63.42	36944.7	1194.34	7.11	5903.68	3986.07
Non-CF	9.04	5.61	6.99	1215.83	1707.76	64.77	2.03	17.68	15.48	1627.3	1.62	4.91	0.76	1.24	5.5	47.29	34.43	663.1	13.11	4.04	7.72	0.53	25.51	311.45	1.99	8.22	17609.5	18.06	27.16	3.19	10.73	1216.44	1026.29	14.75	74.72	0.61	19.48	31.28	35.82	11.95	19.76	6.57	156.73	1.73	76703.2	3271.69	7.02	14454.3	8746.89
Non-CF	1.65	0.75	0.01	36.94	33.87	3.36	0.04	1.54	0.01	167.8	0.68	0.37	0.01	0.03	66.01	0.58	25.47	8.63	2.08	1.99	7.72	0.53	38.15	7.67	1.07	2.99	12.06	6.46	1.45	0.81	2.17	467.36	3.6	0.05	1.18	0.61	9.1	3.79	911.84	5.96	3.4	0.13	1.07	1.73	3806.09	408.74	0.97	2375.16	1895.37
Non-CF	2.91	0.63	0.01	27.02	64.92	6.09	1.65	1.54	0.01	145.9	0.35	0.37	0.005	0.06	53.63	0.82	18.98	0.69	0.7	1.48	2.01	0.68	71.27	9.1	0.57	3.66	8.07	6.46	0.73	0.35	1.97	1203.16	0.18	0.025	0.32	1	13.45	3.21	682.47	3.79	4.19	0.79	2.23	50.14	12809.2	340.92	3.07	6206.42	1398.23
Non-CF	6.61	1.57	3.35	171.01	1188.13	24.46	11.57	6.23	2.7	2282.7	1.62	2.93	0.005	0.49	5.5	6.31	16.39	72.12	3.99	2.5	7.72	0.68	6.46	67.26	2.86	24.21	393.55	10.65	11.54	1.21	7.46	2817.46	116.68	0.42	5.38	0.085	13.45	31.54	682.47	3.79	11.04	1.23	17.97	1.73	159324	1052.34	2.5	18249.3	6721.78
Non-CF	5.99	0.86	1.47	124.94	577.53	19.29	8.38	7.14	2.31	1303.12	1.62	1.22	0.005	0.49	22.83	1.79	27.02	147.26	4.61	1.48	4.03	0.82	38.15	43.23	2.43	5.21	18.43	10.65	8.25	0.81	3.16	1965.49	52	0.22	2.38	0.085	7.7	8.63	639.27	4.89	9.17	2	28.74	1.73	43294.2	814.4	3.07	10125.1	6285.08
Non-CF	4.3	1.38	0.91	285.41	421.04	17.3	2.73	4.69	3.63	390.69	3.74	2.20	0.35	0.68	116.45	2.21	28.5	108.13	3.51	2.37	20.24	0.94	144.15	42.53	1.77	6.26	79.42	3.1	8.19	2.56	7.26	2497.19	44.82	2.28	9.01	2.72	23.98	8.95	1808.35	13.32	10.4	1.6	27.18	32.71	28425.8	503.54	0.97	8019.75	2094.26
Non-CF	0.37	0.75	0.01	90.89	100.78	6.09	0.08	0.25	0.01	239.35	0.68	0.37	0.005	0.03	11.5	0.82	27.02	6.41	0.7	0.97	2.01	0.3	60.77	7.18	0.57	2.66	4.75	6.46	3.58	0.17	1.97	1626.92	3.6	0.62	6.05	0.17	1.23	5.52	595.99	8.02	3.4	0.13	4.63	1.73	7612.19	318.74	0.97	4545.06	514.18
Non-CF	4.3	1.6	0.91	51.85	127.26	14.32	5.67	1.51	0.13	334.06	2.47	1.35	0.35	0.45	109.34	0.32	15.69	4.71	1.32	0.3	13.03	0.94	96.01	17.86	0.93	7.39	26.35	3.1	6.45	1.07	3.77	1604.74	24.55	0.37	3.46	1.47	29.4	8.34	1605.8	9.39	8.24	1.6	3.64	111.8	54199.8	570.4	15.18	10163.6	3427.64
Non-CF	5.7	1.53	0.91	127.83	178.15	8.19	1.99	1.51	0.13	372.18	3.02	1.03	0.52	0.45	44.47	0.98	18.08	11.61	3.51	1.55	20.24	1.2	103.48	36.82	1.77	6.26	24.17	3.1	5.67	0.24	2.45	3313.83	8.75	0.73	4.11	2.44	32.08	5.55	625.54	13.32	8.79	1.6	7.56	12.1	17904	69.2	0.97	2068.71	699.58
Non-CF	5.38	0.51	2.47	29.51	200.01	10.11	4.24	7.14	0.01	556.73	1.31	2.1	0.005	0.06	60.72	0.82	18.98	11.13	2.08	1.48	2.01	0.53	41.14	41.4	1.53	2.99	22.09	8.55	2.45	1.21	1.97	499.77	15.18	0.42	2.15	1.36	7.7	6.66	171.99	5.96	6.52	0.13	4.5	1.73	22005.3	254.38	0.97	4433.36	1719.65
Non-CF	2.91	0.63	0.02	46.82	53.9	3.36	0.69	2.51	0.01	131.6	0.99	0.75	0.23	0.03	44.7	1.37	11.8	0.86	0.7	1.48	7.72	0.68	44.07	3.67	0.57	4	9.5	6.46	1.71	0.35	2.67	634.7	2.01	0.3	3.26	0.085	10.53	5.23	997.47	5.96	4.19	0.13	1.95	26.04	6686.66	216.22	0.94	4332.08	1212.83
Non-CF	4.15	0.45	0.01	66.46	115.91	16.69	0.04	7.14	0.01	326.52	0.35	2.93	0.005	0.23	13.42	1.37	27.02	14.47	3.68	2.5	20.75	0.68	105.4	8.63	0.28	1.05	12.06	12.76	4.22	0.81	2.97	342.5	5.1	0.75	5.67	0.085	2.42	10.02	725.61	10.01	3.4	0.13	9.06	129.5	36347.7	216.22	0.94	8141.77	4149.94
Non-CF	9.7	2.11	5.94	396.86	1558.06	27.48	12.82	6.76	2.38	2196.36	2.47	3.24	0.28	1.06	32.36	2.94	13.13	85.66	2.8	2.37	23.72	1.69	62.71	75.04	3	8.93	283.5	6.26	6.32	1.89	6.29	2887.67	98.1	5.27	29.07	2.02	29.4	10.78	223.5	7.15	11.45	1.6	23.32	12.1	21321.4	1165.48	2.68	16808.9	6563.82
Non-CF	2.85	0.93	2.36	411.54	833.51	20.25	0.5	4.69	6.36	202.06	3.74	0.15	0.14	0.68	12.94	1.95	13.13	823	2.44	0.3	13.03	0.32	53.1	39.24	1.98	3.9	187.76	3.1	14.7	1.07	4.54	1314.87	88.67	3.86	18.12	1.88	18.46	7.72	1721.8	4.59	24.69	1.6	36.78	12.1	57087.6	2436.8	0.94	20322.4	6424.7
Non-CF	9.04	1.51	1.99	223.04	4088.63	19.29	5.51	5.32	2.9	1034.17	2.54	2.52	0.005	0.61	5.5	2.86	28.54	210.46	3.99	2.5	14.45	1.1	25.51	106.17	3.71	5.91	247.96	8.55	19.98	1.58	8.04	2945.52	63.72	1	7.35	0.085	10.53	18.22	17.91	1.41	15.44	2.7	42.17	30.92	83818.9	1533.22	5.36	30284.6	10923.9
Non-CF	8.08	1.24	5.91	48.02	573.39	17.24	31.26	8.33	1.75	1834.47	0.64	3.38	0.065	1.23	109.34	2.71	16.68	34.82	7.15	2.59	37.43	1.05	165.71	48.57	3.49	8.32	65.9	11.41	8.93	1.6	2.75	2270.48	24.33	0.33	1.16	0.69	22.08	14.68	1314.89	2.22	10	6.56	11.98	195.14	50965.7	649.91	4.23	21730.8	2710.89
Non-CF	8.08	4.7	12.14	2175.27	2432.81	275.71	34.98	97.57	46.19	3019.63	2.74	8.84	0.065	3.54	17.98	24.03	10.94	876.24	15.54	5.43	47.45	0.47	127.27	428.28	13.22	40.49	516.37	34.61	22.94	2.69	8.03	2118.9	213.9	10.76	97.37	0.53	19.24	38.53	2622.14	25.44	22.85	21.67	49	208.79	4691.37	3045.23	0.94	6677.88	3975.36
[truncated: 13 more columns]

## Sheet: BAL_flow_data
Clinical group	macrophages	neutrophils	eosinophils	CD16-CD66bhigh neutrophils	CD16+CD66bhigh neutrophils	CD16+CD66b+ neutrophils	CD16-CD66b+ neutrophils	NK cells	NK-T cells	CD8 T cells	CD4 T cells	B cells	Dendritic cells	Monocytes
CF.U	89.9164	0.761344		0.297023	0.186981	0.226346	0.0509948	0.332808	0.0849914	0.485793	1.24803	0.109147	0.599413	1.55937
CF.U	52.1561	23.0279	2.7988	7.06437	10.4126	0.855188	1.49269	1.85032	0.378356	8.48969	2.2494	0.373173	1.72593	3.41039
CF.U	68.9893	12.5568		2.12704	9.19759	1.17354	0.0586768	1.34957	0.264046	2.15637	2.12704	0.0293384	1.29089	5.39827
CF.U	69.3893	15.5243		3.71419	10.1813	1.58874	0.0400523	0.184241	0.0907853	0.825078	0.696911	0.138848	0.656858	6.41104
CF.U	90.834	3.09604	0.0876238	0.507156	1.02228	1.13911	0.0690369	0.284114	0.122142	1.46836	1.3887	0.294735	0.35315	0.342529
CF.U	47.3958	34.1888	0.724268	6.22919	15.4721	9.4568	1.30514	0.571151	0.0656216	2.19468	5.29347	0.62219	1.2541	1.13501
CF.U	19.4165	24.4039	0.786095	2.47183	19.993	0.183422	0.131016	5.65115	0.165953	5.93065	5.45026	2.14866	1.25775	20.4821
CF.U	77.1719	10.5209	0.188857	1.5502	3.53321	4.75291	0.354108	0.480013	0.0314762	0.149512	1.03085	0.16525	0.786906	1.25118
CF.U	64.1926	26.0128		6.08783	14.4302	5.11099	0.38376	0.33579	0.174436		0.723911	0.0218045	0.658497	4.26061
CF.U	83.7768	3.4703		0.580161	2.13188	0.726268	0.0319942	0.424456	0.0415925	0.310344	1.02915	0.185566	0.658014	4.83006
CF.U	53.3155	35.1755	0.336778	8.5826	18.1735	5.21483	2.53106	0.518763	0.0794879	3.5142	2.14617	0.186169	1.16094	2.0374
CF.U	69.4365	17.7364		5.89484	8.45555	2.9427	0.443292	0.315963	0.0848856		1.60811	0.174487	0.877152	3.81042
CF.U	49.7087	33.5015	0.111318	9.08632	17.2873	4.5449	2.37072	0.914894	0.226114	1.84718	3.41955	0.727045	1.81239	3.00384
CF.U	4.8321	70.2498	0.558676	5.99333	44.6004	12.8759	5.24161	1.07055	0.3159	5.81198	3.16778	2.24055	0.991576	4.9023
CF.U	51.0845	31.3376	1.19295	8.24221	11.9521	7.27971	1.96566	1.41437	0.126525	0.713963	2.82874	0.808857	0.858563	1.33755
CF.U	45.1242	32.5166	0.953983	22.6114	3.04173	1.20625	1.76878	0.837997	0.0260968	0.643721	1.38603	0.376954	2.13704	2.48209
CF.U	38.0682	49.8438	0.744095	11.4106	29.5181	6.8934	0.905549	0.473834	0.0210593	0.0772174	0.610719	0.122846	1.1372	7.43042
CF.U	62.7365	33.2403	0.616688	7.18631	14.8005	8.96086	0.440492	0.182489	0.00629274	0.0818056	0.474053	0.0818056	0.186685	1.81231
CF.U	21.7885	72.532		12.912	27.6424	31.025	0.952594	0.0206152	0.0188973	0.141729	0.255113	0.075589	0.2491	1.68701
CF.U	44.8555	25.6823		4.02943	16.0547	5.19492	0.403195	1.04705	0.287277	1.52962	6.5431	0.447295	1.34692	4.16803
CF.U	11.5141	60.008	0.663079	7.49846	27.9749	19.0504	4.31609	0.431474	0.0135047	1.97708	1.09118	1.33156	2.35116	14.3507
CF.U	9.93525	48.8502	0.714445	12.3688	21.3217	5.04577	7.9482	2.09868	0.669792	10.9623	7.81424	1.36191	1.76379	1.76379
CF.U	52.7835	31.2903	0.169351	4.16171	18.7944	6.3921	1.18906	0.673801	0.536879	3.86985	3.32577	0.230606	1.04854	1.15663
CF.U	85.5146	5.24525		1.39599	2.82838	0.959149	0.0617274	0.451085	0.167772	0.531805	1.33901	0.0585619	0.471661	1.83283
CF.U	92.9746	1.25448	0.0723422	0.0772747	0.458716	0.563941	0.0361711	0.463648	0.144684	0.549143	1.79047	0.452139	0.365	0.322252
CF.U	33.0353	51.2541	9.78257	2.06297	22.4735	13.6476	1.36372	0.664463	0.076535	1.96208	4.17464	1.65942	1.4646	1.36372
CF.U	2.66952	91.0453	0.321018	22.7529	50.6702	12.0354	4.75332	0.185853	0.247804	0.861681	0.371705	0.698355	0.281595	1.98243
CF.U	86.3032	5.58331	0.0668139	1.60644	1.2927	2.24553	0.124913	0.0813386	0.0377644	2.93109	1.69649	0.456077	0.479317	0.336974
CF.U	31.914	50.4509	0.215156	21.1678	15.003	5.17406	2.81507	0.36976	0.666083	2.13997	6.92752	1.06676	0.334974	0.579762
CF.U	1.07803	95.9396	0.187712	48.717	20.0935	8.25512	18.185	0.0639688	0.131084	0.206588	0.232804	0.0115354	0.0870395	0.192955
CF.IVA	81.701	4.10899		0.658459	1.23219	2.08767	0.130671	0.199069	0.0786067	0.262363	0.47164	0.0408347	0.563518	10.6885
CF.IVA	70.8353	5.08081		0.640102	2.12034	2.20835	0.112018	0.216035	0.00800128	1.2322	3.42455	0.392063	1.57625	3.31253
CF.LUM/IVA	4.95813	88.9579		12.0856	20.9426	52.6914	3.23828	0.0562201	0.0100478	0.0246411	0.135885	0.179426	0.282775	2.44785
CF.LUM/IVA	15.0738	61.1581		7.35879	35.2666	18.3131	0.219545	0.220218	0.0727327	4.56397	2.9881	0.217525	0.274768	2.6736
CF.LUM/IVA	31.1468	51.0116		23.8684	22.6012	3.95636	0.585649	1.20423	0.160373	0.456778	0.711657	0.0186148	0.764638	1.6066
CF.LUM/IVA	86.2136	5.05051		0.567267	2.40814	2.04948	0.0256185	0.197628	0.0878349	0.208608	1.26995	0.307422	0.86371	3.012
CF.LUM/IVA	44.4471	34.4139		11.2994	17.6477	5.19961	0.267126	1.23813	0.227057	2.47359	2.41616	0.10685	0.765316	5.64972
CF.LUM/IVA	50.6293	19.5589	0.309655	2.15546	9.80051	6.0768	0.592911	0.864751	1.41771	13.4386	5.75288	0.434516	0.796969	0.368161
Non-CF	81.6088	1.49549	0.0989664	0.153948	0.780735	0.494832	0.0659776	0.896195	0.225423	3.11194	3.48581	5.08577	0.373873	0.14845
Non-CF	83.5993	2.97963	0.195246	0.365025	1.4601	0.543294	0.611205	0.101868	0.152801	0.348048	0.0008	0.365025	0.101868	2.41087
Non-CF	78.4954	0.796468	0.0298174	0.0172023	0.119843	0.623871	0.0355515	0.743141	0.131311	4.1125	6.44571	0.677198	0.982826	0.537859
Non-CF	58.7653	8.32653	0.163265	1.54082	4.04082	2.62245	0.122449	0.163265	0.0204082	7.08163	3.34694	2.03061	1.61224	1.04082
Non-CF	69.8255	0.491238	0.00348396	0.0731631	0.226457	0.18465	0.00696791	0.212521	0.0870989	10.964	5.56736	1.25074	0.944152	0.98596
Non-CF	84.3717	2.13474	0.0212091	0.19457	0.907381	0.970086	0.0627052	0.347645	0.536683	3.61754	2.63823	0.686991	0.367932	0.203792
Non-CF	87.012	3.4021	0.103407	0.0103407	0.966858	2.3732	0.0517036	0.42397	0.320563	3.49517	2.37837	0.155111	0.780725	0.186133
Non-CF	73.819	0.499637	0.0272529	0.0545058	0.236192	0.208939	0.0008	0.426962	0.626817	6.5407	8.77544	1.55342	0.517805	0.381541

## Sheet: Plasma_analyte_data
Clinical group	CTACK	Eotaxin	Basic FGF	G-CSF	GRO-alpha	HGF	IL-1 alpha	IL-1ra	IL-2Ralpha	IL-4	IL-8	IL-9	IL-10	IL-12 (p40)	IL-13	IL-16	IL-17	IL-18	IP-10	LIF	MCP-1	MCP-3	M-CSF	MIF	MIG	MIP-1alpha	MIP-1beta	PDGF-BB	RANTES	SCF	SCGF-beta	SDF-1alpha	TNF-alpha	TNF-beta	TRAIL	BAFF/TNFSF13B	sCD30/TNFRSF8	sCD163	Chitinase 3-like 1	gp130/sIL-6Rb	IFN-b	IFN-y	sIL-6Ra	IL-32	MMP2	Osteocalcin	Osteopontin (OPN)	Pentraxin-3	sTNF-R1
CF.U	105.01	23.08	12.34	85.17	16.5	147.93	0.25	390.86	54.54	0.03	0.41	620.71	0.485	2.01	0.075	110.74	0.28	14.94	337.2	21.94	0.36	0.17	6.3	770.69	300.12	0.025	233.02	383.3	4787.19	24.73	62640.5	566.76	36.43	1629.08	0.535	5708.13	995.9	34272.4	5539.21	37296.2	31.42	22.36	9325.02	71.8	7169.42	1701.7	40125.5	10806.7	372.82
CF.U	204.82	35.36	28.15	147.55	463.26	186.07	17.3	48.04	84.29	1.82	3.45	606.18	17.63	72.24	4.12	33.46	12.15	8.4	158.2	159.84	16.82	0.17	16.81	70.33	127.86	1.5	276.68	347.82	7091.54	41.74	42879.8	477.95	57.05	1474.98	23.78	3310.6	1665.33	29048.1	2231.03	51124.8	36.39	29.92	8090.75	45.42	22842.6	5201.13	40360.5	5258.7	258.96
CF.U	149.33	27.02	33.59	198	1467.7	417.57	32.67	380.13	69.83	17.28	14.68	384.85	27.15	307.97	4.2	21.91	12.23	20.51	116.27	117.64	25.6	6.54	9.73	147.29	152.04	3.1	312.39	306.19	5207.95	60.56	17358.7	281.99	77.67	723.91	19.85	5229.26	474.44	18438.9	1482.68	22274.1	37.36	57.17	1848.35	97.79	3612.32	2005.75	19362.4	3724.81	67.97
CF.U	134	32.01	11.79	116.79	950.29	200.79	0.75	151.60	92.08	3.39	0.87	777.07	7.73	65.17	1.60	35.36	4.64	60.72	186.64	3.1	7.97	0.24	14.93	484.46	203.66	1.84	283.31	499.81	3640.97	44.75	107920.5	629.84	46.68	1546.48	13.18	3536.18	2221.3	83351.1	4273.65	50707.3	35.41	29.92	9312.04	58.67	12133.1	6731.03	52546.2	12225	441.59
CF.U	177.06	70.91	25.26	84.57	1800.82	276.48	1.845	185.44	94.59	0.395	8.13	335.04	0.79	7.65	0.47	62.79	1.405	45.07	90.7	80.67	30.69	1.32	18.78	1354.44	115.1	0.165	298.98	138.66	5589.08	64.9	61043.3	421.86	54.47	619	31.39	3310.6	1951.51	66379.6	3413.6	42951.5	39.29	69.75	6911.89	97.79	10849.4	5442.91	54341.2	19234.2	442.87
CF.U	92.35	50.79	22.72	130.08	760.59	172.83	7.54	188.3	61.82	6.13	2.21	724.75	2.99	26.17	4.68	27.16	10.91	31.29	109.02	3.1	11.5	0.24	8.79	275.37	135.55	1.26	307.35	900.45	6090.25	38.61	42207.3	532.66	59.81	1557.57	1.4	4253.89	948.82	38121.7	839.87	24797.5	25.2	37.1	3830.62	91.32	5939	2046.16	21036.2	3627.89	192.79
CF.U	157.18	50.79	20.21	103.4	1211.87	172.83	12.90	130.26	132.64	4.39	3.42	904.12	0.3	65.17	3.25	40.68	8.85	42.46	109.02	3.1	14.76	0.24	14.93	492.78	109.28	1.26	360.71	690.66	9586.12	41.68	60979.45	714.72	79.69	1697.17	13.18	3958.14	1204.26	72273.4	2967.41	41697.2	29.38	22.36	7297.09	52.06	12133.1	6148.66	39028.2	6653.2	336.39
CF.U	66.8	40.19	1.98	62.66	81.4	361.32	1.82	336.55	146.57	0.18	2.1	488.34	0.69	6.46	0.185	22.09	1.79	64.94	126.26	29.27	21.37	0.15	9.56	481.03	268.63	1.74	166.47	2.2	9274.29	49.03	24410.2	217.92	38.62	305.11	1.43	4626.07	2310.16	78989.5	4176.88	40700.4	28.35	43.99	9463.64	58.67	7812.54	4551.69	43878.9	4512.99	314.56
CF.U	221.19	56.27	39.73	153.34	1496.17	302.51	23.3	298.27	153.94	8.48	13.02	330.15	16.18	75.42	10.99	54.72	8.69	62.32	169.22	95.46	38.19	4.95	15.63	447.37	187.16	2.59	290.57	260.4	4892.23	36.71	37155.4	401.65	64.79	567.79	25.77	2550.69	2133.09	45744.4	1684.36	54179.6	25.2	4.82	5045.86	18.41	33514.2	3277.71	34221	5783.29	346.36
CF.U	145.64	88.33	22.72	284.48	1274.17	200.79	12.90	219.96	93.8	7.68	6.72	869.23	2.99	101.22	3.25	56.18	12.95	44.64	210.04	193.42	42.73	5.34	16.26	315.48	203.66	3.36	368.39	690.66	7477.13	62.95	66616.02	590.01	82.1	1837.23	16.57	4804.08	1467.13	46123.9	2311.87	28905.7	35.41	69.75	4288.53	174.42	12133.1	2281.72	34019.6	13741.6	340.68
CF.U	230.36	70.32	36.11	130.08	1146.87	228.46	10.23	151.60	95.51	6.13	1.57	819.41	7.73	101.22	3.25	29.92	10.91	14.44	109.02	31.28	12.34	0.24	13.6	483.27	153.81	1.84	357.25	796.1	7510.32	50.85	32242.96	507.43	72.37	1800.98	3.62	4107.98	1359.24	19276.7	1762.54	19518.5	32.43	14.21	3527.41	58.67	6599.55	485.69	28302.4	2251.7	245.81
CF.U	142.74	35.45	25.13	156.41	1078.75	200.79	12.90	130.26	125.38	5.29	4.56	764.62	7.73	65.17	3.25	31.29	14.98	44.64	109.02	3.1	20.78	0.24	16.26	340.69	147.84	2.3	333.62	475.57	6360.54	38.61	45392.98	532.66	67.41	1653.97	14.04	2948.91	3023.16	36278.3	1965.29	34670.6	29.38	37.1	4988.68	45.42	9543.3	3611.51	54577.3	6432.21	332.08
CF.U	54.25	24.83	28.15	122.68	892.88	160.68	12.56	48.04	126.49	1.82	5.92	300.79	7.38	2.01	3.76	38.33	2.85	25.16	10.3	58.53	14.58	34.18	10.84	345.96	148.38	0.63	131.45	201.82	3455.68	84.34	31700.9	246.12	28.77	608.02	6.84	5146.31	2946.46	107884	2110.28	49226.7	31.42	4.82	9759.22	71.8	33119.5	6539.93	82871.3	6915.68	320.45
CF.U	164.53	12.35	48.01	204.12	1003.51	240.07	23.31	396.01	118.8	11.33	13.73	268.07	17.79	133.37	6.71	91.56	1.405	57.06	122.06	276.03	25.6	4.97	26.89	378.8	108.34	3.1	218.72	96.19	932.06	73.38	22267	154.08	63.15	450.21	19.85	3424.77	3071.32	25957.5	2922.86	44404.6	29.38	37.1	6624.29	18.41	11983.1	4323.6	51283.8	6087.01	460.64
CF.U	165.56	64.4	34.99	248.81	2589.45	355.56	32.9	348.28	213.65	5.66	17.03	418.1	5.33	75.42	8.68	67.43	8.69	82.37	169.22	39.11	21.15	4.95	26.62	910.02	154.9	2.59	349.5	638.63	11583.6	51.96	67036.2	483.35	76.19	728.88	31.09	4008.55	1713.69	90514.1	1364.87	51240.5	41.2	18.38	12377.8	58.67	44324.4	9615.04	61430.2	8562.16	674.42
CF.U	174.57	46.53	29.56	140.7	2057.82	294.49	23.31	232.38	109.88	6.83	4.56	328.56	0.79	133.37	0.47	31.93	6.22	34.67	140.97	103.13	30.69	3.28	7.73	345.16	86.54	3.1	287.51	920.36	6448.33	58.37	28015.9	378.31	79.69	547.91	25.72	2820.84	722.2	36355.2	1444.1	18853.7	31.42	43.99	1803.81	123.53	8210.48	3388.4	26486.9	4457.72	145.98
CF.U	188.99	64.4	26.96	297.25	2171.8	237.86	55.78	472.7	279.56	9.7	24.22	379.66	14.12	147.2	6.06	95.27	19.08	143.88	268.28	54.31	43.01	4.95	24.66	812.3	400.44	3.43	323.19	372.69	3594.8	44.41	36342.9	417.18	90.49	653.27	51.13	3958.14	4012.49	63180.5	2667.63	39037.2	37.36	60.37	9628.64	71.8	12581.5	2843.03	62076	10576.8	460.64
CF.U	177.36	64.4	75.64	255.04	1177.81	553.62	111.49	393.18	211.26	10.85	17.03	252.24	35.33	643.61	15.09	63.26	21.51	56.06	125.9	126.83	60.1	13.88	19.69	793.61	269.03	5.44	245.94	260.4	2011.88	77.51	39184.8	344.16	68.08	466.51	29.76	4442.86	1565.8	33653.2	2304.59	33430.9	42.15	37.1	9646.04	161.76	9387.98	5204.55	50541.4	11169.4	287.4
CF.U	245.18	31.34	20.61	74.26	121.11	168.99	2.33	48.4	88.11	3.93	2.93	271.36	0.535	7.54	6.06	42.84	1.405	46.56	104.03	39.11	16.37	0.495	5.49	385.39	140.84	0.17	245.69	129.31	1996.13	34.76	21445.9	432.38	47.97	452.39	28.43	6861.7	2125.91	74735.9	4361.59	60343.4	36.39	37.1	13500.5	32.03	11077.4	5490.38	48934.8	8825.55	413.06
CF.U	159.48	27.02	25.26	153.83	2125.54	258.35	1.845	129.22	144.39	0.395	4.56	394.43	0.79	7.65	0.47	74.48	1.405	48.51	210.49	288.41	17.26	0.33	14.24	266.8	529.65	0.165	349.45	278.45	11231.1	42.38	29707.8	320.67	65.27	802.09	25.72	6048.73	2634.65	109371	2903.66	49814.9	37.36	18.38	5570.24	71.8	9929.99	6225.2	51657.6	8451.31	371.45
CF.U	145.64	26.12	22.72	89.89	969.48	144.53	7.54	151.60	98.9	2.24	4.56	503.25	0.3	26.17	4.68	43.31	2.47	26.67	131.76	109.72	12.34	12.8	10.88	207.66	159.68	2.3	186.91	402.2	4313.38	56.92	49976.36	598.05	46.68	920.52	1.4	5746.7	2113.37	36124.3	2839.15	39342.2	20.85	37.1	8167.22	32.03	8762.87	3166.35	50647	7925.11	445.42
CF.U	81.28	23.56	1.98	30.96	81.4	289.17	1.82	450.7	71.61	0.18	2.1	551.66	0.69	64.58	0.185	40.77	1.79	22.88	2.36	50.5	21.37	0.15	5.5	691.57	107.42	1.32	202.8	164.81	5540.22	20.79	18527.8	135.68	99.27	387.64	1.43	3751.56	1156.36	31632.7	1736.73	26930.2	27.31	43.99	5283.12	78.33	5855.67	2034.06	23215.8	4153.66	143.76
CF.U	209.21	26.01	27.45	204.12	109.5	285.5	1.845	347.05	241.78	0.395	1.855	320.46	0.79	73.31	0.47	91.56	1.405	104.21	244.97	2.225	51.08	0.33	17.77	1255.37	163.32	3.1	278.93	361.49	6755.61	39.99	19221.9	345.71	54.47	560.64	27.63	6411.43	2608.53	71889.3	3983.25	42289.6	23.05	22.36	6006.78	84.83	7492.01	2698.06	48792.7	3267.57	465.67
CF.U	208.03	6.1	39.67	61.04	39.79	241.65	25.22	30.29	86.79	3.75	4.5	285.16	1.04	174.23	9.11	35.63	1.61	82.74	84.13	128.58	10.19	0.585	5.36	264.2	192.45	1.15	114.89	6.93	1996.29	32.16	30536.3	238.25	28.69	116.53	1.355	6793.85	3034.7	30930.2	1608.36	59321.8	29.38	22.36	8508.14	32.03	5011.82	6960.71	59766.3	5348.44	470.67
CF.IVA	87.19	11.38	31.61	85.17	16.5	147.93	12.56	164.05	58.89	1.13	0.34	216.68	4.84	2.01	4.47	33.46	0.28	17.46	71.75	11.67	12.26	29.75	13.83	307.01	109.91	0.025	79.26	177.04	1123.12	50.1	57630.6	405.3	32.61	445.44	0.535	3855.88	1863.51	37661.5	4233.44	44741.3	26.26	22.36	9828.97	71.8	9698.24	6135.34	67440	12288.1	344.94
CF.IVA	105.01	9.03	7.34	85.17	16.5	198.72	2.65	164.05	64.05	0.31	0.41	615.87	2.32	2.01	6.86	45.51	0.28	20	165.47	53.26	4.44	0.17	20.75	204.45	151.29	0.025	238.71	185.26	1655.54	30.45	71936.4	419.96	30.69	1274.71	8.3	4977.36	1797.08	55290.2	4130.87	38765.1	18.59	14.21	10911.6	58.67	6270.59	5602.03	60186.1	9394.48	567.28
CF.IVA	152.15	10.44	60.61	133.44	39.79	270.61	32.97	302.92	122.97	3.75	7.52	485.76	25.44	174.23	13.79	50.55	21.06	58.54	121.78	200.59	20.5	0.585	18.01	238.2	164.72	7.01	196.71	6.93	3885.79	19.36	21921.6	203.59	102.07	190.62	1.355	2479.78	1504.46	25157.5	985.48	31546.2	31.42	57.17	3341.65	38.75	11983.1	4836.72	40914.6	6515.08	188.98
CF.LUM/IVA	110.93	18.4	28.15	184.72	1025.72	236.49	26.58	215.23	69.17	1.13	4.29	395.73	9.93	2.01	16.85	28.53	0.28	30.41	119.03	53.26	0.36	46.17	16.31	211.27	72.74	0.025	139.19	243.85	5038.48	89.75	36874.7	499.45	36.43	784.81	2.99	4253.89	1069.31	45668.5	2926.05	32552.2	31.42	33.55	3511.25	71.8	4668.29	2933.9	35378.7	9547.27	223.65
CF.LUM/IVA	98.41	35.11	17.58	76.25	1289.37	242.2	7.54	12.45	38.48	3.39	0.87	894.15	7.73	65.17	5.35	24.36	6.76	9.01	63.18	78.62	14.76	0.24	5.91	149.65	95.03	1.84	337.94	535.99	9722.65	29.3	58705.53	585.98	62.37	1887.94	6.75	4349.13	905.14	26833.7	2024.82	37984.6	29.38	37.1	3745.67	58.67	6187.94	3439.83	26782.2	4312.62	154.68
CF.LUM/IVA	146.31	30.97	28.15	116.44	777.13	186.07	17.3	135.21	75.09	2.45	3.45	552.76	12.49	72.24	4.12	31.01	12.15	13.28	135.35	95.61	29.16	7.88	16.81	206.72	162.82	0.63	204.13	473.51	6939.47	50.1	55339	470.76	55.19	1184.65	12.53	3645.05	1327.41	39576.3	1303.41	39021.2	33.43	57.17	6056.34	117.12	12208	4770.93	41092.1	3184.34	347.77
CF.LUM/IVA	128.15	31.32	38.15	76.25	849.15	158.73	12.90	24.89	72.78	2.24	0.4	702.31	11.87	65.17	6	71.14	6.76	33.56	151.71	386.48	7.97	0.24	14.27	102.72	147.84	1.26	282.18	352.67	9836.8	32.42	50308.78	473.09	79.69	1545.38	13.18	6962.58	2368.54	31788.5	2391.11	50264.7	27.31	29.92	12377.8	52.06	11077.4	6460.62	59900.9	8589.88	475.66
Non-CF	160.99	14.31	31.61	122.68	836.24	122.3	17.3	329.1	56.28	1.82	0.87	252.6	7.38	2.01	1.9	225.24	0.28	37.51	71.75	53.26	5.17	43.84	12.84	831.31	66.32	0.025	112.41	226.94	2657.76	80.27	23969.5	319.47	36.43	590.06	0.34	7379.4	3974.66	48614.9	5938.08	84688.6	62.74	83.7	12188.7	84.4	23088.6	2098.95	91101.8	12978.4	922.94
Non-CF	98.41	29.59	22.72	96.66	1420.21	214.66	7.54	151.60	36.41	3.39	0.87	826.89	0.3	26.17	1.60	18.61	8.85	4.39	151.71	3.1	7.97	0.24	7.36	251.7	43.74	1.26	313.97	900.45	7627.17	30.86	57636.79	770.77	57.24	1905.75	5.74	8743.26	1311.8	41299.1	3411.53	49055.3	44.88	57.95	8238.32	84.4	16372.1	7976.93	52891.9	10085.8	360.75
Non-CF	202.54	50.12	34.03	143.28	1377.71	172.83	12.90	188.3	98.06	4.39	6.72	642.41	2.99	101.22	3.25	38.03	8.85	99.05	442.65	56.18	26.35	0.24	28.98	332.99	810.22	2.69	250.23	737.67	8166.35	50.85	119232.9	803.78	72.37	1443.47	21.43	10795.5	3503	64984	3218.24	53019	62.74	91.8	7042.91	185.92	10491.6	6224.08	64996.7	13939.4	823.77
Non-CF	239.71	30.68	12.34	135.12	523.43	160.68	0.25	77.95	85.95	1.13	0.34	594.06	2.32	2.01	0.075	38.33	0.28	22.57	82.29	21.94	11.06	12.89	13.83	426.94	43.12	1.12	237.13	278.06	6658.03	73.47	54367.6	360.86	34.53	1328.06	9.02	18093	5247.81	47657.4	3968.52	68442.7	54.03	17.11	9622.6	43.98	41951.2	9023.32	81189.9	15926.9	818.69
Non-CF	365.28	45.02	17.58	116.79	1656.68	235.34	12.90	105.61	157.15	5.29	0.4	983.93	2.99	101.22	2.46	56.18	10.91	38.04	142.01	3.1	38.52	0.24	26.5	685.51	122.74	2.3	329.82	1343.47	18912.78	62.95	96800.44	818.32	89.25	1911.7	18.22	7861.24	2598.99	66550.3	6158.93	60797.6	58.43	91.8	7254.37	102.81	29523.9	9681.55	81333.4	8446.43	828.83
Non-CF	184.54	28.28	20.6	113.5	2023.11	249.23	1.845	185.44	81.83	0.395	1.855	413.55	0.79	73.31	0.47	33.55	1.405	60.46	67.29	103.13	15.75	2.35	9.73	855.08	61.24	0.165	339.47	567.34	10914.2	37.56	32078.3	264.31	67.37	753.6	13.7	8743.26	3096.5	68555	1769.55	54598.8	35.17	57.95	13472.8	43.98	10878.7	9671.14	87992.7	16102.2	603.05
Non-CF	234.17	39.39	81.5	168.25	2616.67	208.98	2.33	168.56	109.41	7.15	17.03	420.65	9.87	7.54	9.47	72.9	10.07	62.32	188.14	108.24	39.83	4.95	12	963.42	522.88	2.03	379.67	685.11	12771.4	34.76	58092.1	454.62	79.4	695.27	28.43	6153.1	3057.12	46453.4	4610.79	53548.4	0.48	75.38	17249.3	84.4	34765.3	9842.82	125632	13247.4	665.16
Non-CF	116.85	52.06	1.98	115.91	81.4	264.72	1.82	498.49	161.42	0.18	9.6	700.23	6.96	131.02	0.185	59.42	1.79	56.18	194.55	106.84	32.2	0.15	11.59	875.84	854.53	1.74	295.83	78.36	4613.16	28.48	27077.6	233.21	38.62	433.81	1.43	6588.29	2621.74	33579.9	3104.52	29270.1	40.11	107.49	7723.96	170.15	21786.1	4578.69	55392.4	8470.13	403.07
Non-CF	160.34	5.39	5.75	104.15	479.225	264.68	4.355	475.45	137.36	3.58	2.08	299.16	2	381.9	2.12	22.04	1.9	50.9	289.3	110.78	19.05	0.833	10.71	188.57	843.87	2.83	110.31	13.9	1720.91	29.66	35706	306.42	15.13	176.14	1.54	6644.21	4181.13	37869.2	2857.52	44272.8	24.02	18.82	5726.57	77.13	14308.7	4361.51	40921.7	16732.6	385.57
Non-CF	202.1	24.5	5.75	89.03	479.225	264.68	4.355	285.98	345.05	1.36	7.17	416.04	2	5.69	0.43	71.16	1.9	152.7	206.14	68.28	29.54	0.833	33.54	1064.44	421.87	1.57	154.15	62.68	2101.81	65	39972.3	483.01	48.38	227.43	3.08	5368.88	8334.61	180580	4055.85	59190	28.59	12.02	12864.5	109.88	34452.3	5400.16	84244.5	24611.3	821.39
Non-CF	107.84	13.97	5.75	54.82	479.225	209.74	4.355	257.17	106.35	0.515	2.08	370.92	2	5.69	0.43	38.09	1.9	50.08	228.31	16.09	8.5	0.833	9	474.64	356.46	0.58	122.16	13.9	3069.71	3.8	31288	330.96	15.13	181.02	1.54	2775.28	3292.24	49327.8	2370.04	35777.8	26.31	20.48	7280.59	109.88	15728.9	3014.45	33143.5	22001.8	221.76
Non-CF	167.47	8.57	51.16	229.25	479.225	255.57	31.52	363.8	85.59	2.74	2.08	314.35	2	5.69	11.95	72.4	1.9	35.19	109.98	300.55	27.89	0.833	21.68	355.03	247.55	2.34	121.13	13.9	4326.61	42.23	27300.3	377.47	140.9	156.39	1.54	5274.42	1512.22	20093.1	3582.14	39328.8	16.25	28.65	6166.12	88.17	10614.7	3106.51	36980.9	7850.06	250.25
Non-CF	107.84	19.52	5.75	104.15	479.225	163.33	4.355	226.33	124.8	0.515	2.08	455.43	2	87.49	0.43	27.47	1.9	117.39	238.99	68.28	20.91	0.833	20.19	708.85	270.16	0.58	170.5	13.9	3978.78	20.45	37143.2	388.64	80.37	271.33	1.54	4917.49	3616.28	84713.2	3069.22	41157.6	33.1	31.87	6399.82	131.19	12675.1	3809.27	34028.5	22231.3	341.28
Non-CF	228.79	38.97	5.75	158.19	479.225	153.96	18.5	155.36	193.39	0.515	2.08	439.31	2	5.69	4.3	166.76	1.9	56.64	157.58	90.18	27.89	0.833	19.18	951.16	545.88	2.06	198.22	13.9	3715.65	31.84	27457	559.91	59.51	299.26	1.54	4142.2	4500.88	76571.3	2665.65	53369.7	27.08	6.71	10507.5	65.92	16625	3691.06	44939.2	5720.67	414.97
Non-CF	130.98	13.97	17.48	151.83	479.225	191.26	4.355	363.8	118.45	3.98	2.08	321.87	2	5.69	0.43	36.78	1.9	34.35	555.15	110.78	20.91	0.833	7.83	459.69	1073.09	3.84	119.07	13.9	3265.22	46.21	28700	431.83	80.37	163.01	1.54	3590.53	2421.34	78437.2	2215.3	42330.3	22.49	4.86	5846.99	54.51	10210.8	3783	37397.1	7012.24	248.84
Non-CF	174.53	11.81	5.75	151.83	479.225	181.97	4.355	515.93	125.59	2.3	2.08	262.86	2	56.97	0.43	53.57	1.9	43.48	221.04	5.66	47.6	0.833	17.14	866.5	265.68	2.34	108.54	13.9	800.53	46.21	32928.1	452.64	48.38	159.71	10.51	5615.34	3011.94	55508	2448.15	49627.2	20.94	2.43	10581.4	18.25	16369.5	5580.07	49256.8	11443.4	428.9
Non-CF	208.85	22.86	5.75	182.82	479.225	191.26	43.56	285.98	125.59	1.36	2.08	457.72	2	5.69	4.3	32.82	1.9	52.54	347.58	68.28	27.89	0.833	15.06	498.3	1161.37	2.59	194.02	13.9	3784.12	33.98	37571.2	462.87	59.51	261.97	6.55	4646.14	2726.95	30703.8	3297.44	41311.8	25.55	18.82	7791.33	65.92	9329.13	4526.21	39187.3	7156.45	267.01
Non-CF	115.68	0.79	17.48	33.53	479.225	135.11	4.355	226.33	53.59	1.36	2.08	443.93	2	5.69	0.43	58.64	1.9	8.76	87.54	16.09	5.9	0.833	1.29	1106.72	113.5	0.58	139.92	13.9	4250.69	15.42	20067.8	306.42	15.13	213.16	1.54	4983.7	1889.16	35803	2314.79	39705.5	18.6	8.51	7465.08	42.84	25461.8	5184.17	44966.6	14787.6	204.27
Non-CF	130.98	26.11	5.75	118.47	479.225	228.14	4.355	226.33	91.49	0.515	2.08	397.2	2	5.69	0.43	51.02	1.9	32.68	457.83	31.08	13.05	0.833	1.29	755.72	545.88	1.74	112.08	13.9	2641.11	3.8	17944.2	306.42	15.13	161.36	1.54	2970.18	2465.16	74249.3	3002.66	33726.8	20.94	12.02	5782.45	65.92	9329.13	2892.71	29790.2	7108.38	231.81
Non-CF	174.53	16.94	5.75	240.41	479.225	181.97	4.355	432.84	168.74	3.16	2.08	427.72	2	5.69	0.43	73.64	1.9	216.75	849.65	44.35	17.13	0.833	34.46	746.29	3031.81	3.66	191.31	13.9	3254.97	3.8	28390.9	569.17	15.13	211.57	1.54	5554.43	6811.92	140793	2528.68	41209	30.1	12.02	7605.97	54.51	8713.03	1995.45	34392.6	7877.54	241.78
Non-CF	371.08	15.77	5.75	54.82	479.225	191.26	25.18	387.61	101.45	1.36	2.08	457.72	2	56.97	2.12	166.76	21.22	49.26	87.54	5.66	10.85	0.833	8.42	1270.66	186.11	0.58	157.33	13.9	3674.43	20.45	25075.9	399.65	316.35	229.01	1.54	3754	1714.2	43257.5	2479.85	45613.5	22.49	2.43	4824.59	18.25	20658.5	3480.95	32912.3	6737.54	195.41
Non-CF	248.33	20.93	5.75	158.19	479.225	300.93	31.52	387.61	86.43	2.74	5.79	416.04	2	131.09	5.32	38.09	1.9	48.43	326.68	110.78	19.05	0.833	9.58	493.98	1217.26	3.05	176.07	13.9	2597	29.66	27143.4	522.13	59.51	269.77	1.54	3590.53	3083.96	71324	2191.77	52331.6	27.83	31.87	10840.5	120.58	17452.4	7355.4	55171.5	5197.91	320.05
Non-CF	153.13	14.27	5.75	145.38	479.225	191.26	4.355	554.63	104.72	1.36	2.08	304.25	2	5.69	0.43	95.69	1.9	101.28	533.36	16.09	13.05	0.833	24.13	1193.07	429.87	0.58	105.67	13.9	2085.78	20.45	27300.3	161.21	15.13	214.75	1.54	8527.23	4435.27	58879.2	6422.96	50680.6	17.82	12.02	9243.3	77.13	20159.4	2784.03	53063.6	16964.4	412.43
Non-CF	202.1	73.8	5.75	96.71	479.225	246.45	31.52	339.04	95.66	2.3	17.93	437	2	5.69	0.43	43.3	1.9	83.51	198.49	90.18	40.4	0.833	12.37	779.45	656.05	1.74	152.55	117.78	3956.02	38.16	24753	330.96	36.55	252.59	1.54	4216.77	5750.97	49921.6	2100.16	36369.8	19.39	20.48	6664.69	88.17	12872.3	3362.75	44802.2	14042.4	467.71
Non-CF	156.75	17.81	5.75	104.15	479.225	172.66	4.355	475.45	180.75	0.515	2.08	509.75	2	5.69	0.43	187.59	1.9	89.98	235.46	44.35	2.83	0.833	17.14	1281.9	301.05	1.37	186.77	13.9	3227.73	25.17	34544.3	522.13	30.27	222.68	1.54	6480.55	3417.65	44883.6	3563.29	42182.2	20.16	2.43	9564.89	54.51	13134.8	2275	42146.8	9719.88	509.63
Non-CF	95.81	12.75	5.75	89.03	479.225	135.11	37.63	387.61	67.32	0.515	2.08	329.35	2	5.69	2.12	138.68	1.9	49.26	202.33	31.08	2.83	0.833	15.58	906.04	140.48	0.58	126.25	13.9	3796.43	3.8	24753	399.65	15.13	172.87	1.54	4576.55	1677.73	32627.3	1887.45	29825.9	19.39	12.02	8203.56	65.92	15278.6	1878.42	35245.1	19647.9	373.95
Non-CF	145.84	11.18	5.75	54.82	479.225	181.97	4.355	339.04	68.21	1.36	2.08	471.42	2	5.69	0.43	83.5	1.9	44.31	206.14	5.66	13.05	0.833	11.82	1080.23	261.18	0.58	168.02	13.9	3065.27	17.98	23116.8	502.75	15.13	236.9	1.54	6480.55	1957.97	52151.8	3024.88	42597.4	20.94	12.02	10747.8	54.51	11550.4	5197.45	61958.6	12307.7	404.79
Non-CF	215.55	4.24	5.75	33.53	479.225	209.74	4.355	339.04	56.39	1.85	2.08	516.45	2	5.69	0.43	43.3	1.9	33.52	109.98	90.18	19.05	0.833	15.58	1128.08	90.73	3.05	167.39	13.9	2216.56	25.17	32483.3	492.93	15.13	313.17	1.54	3590.53	3248.08	30111.3	898.12	35960.7	16.25	8.51	12210.4	65.92	18527.8	5814.01	34793.9	11167.2	175.87
Non-CF	208.85	23.41	5.75	462.36	479.225	191.26	18.5	285.98	43	1.36	2.08	462.3	2	5.69	0.43	23.41	1.9	19.18	25.05	68.28	15.14	0.833	7.23	218.1	124.46	5.27	171.75	13.9	2572.93	25.17	32483.3	522.13	48.38	230.59	1.54	4783.16	1431.91	26621	1125.8	30810.8	19.39	15.45	4760.82	65.92	8918.94	3805.98	32843.1	11996.3	133.55
Non-CF	156.75	11.81	5.75	104.15	479.225	228.14	4.355	432.84	176.26	2.08	7.17	466.86	2	5.69	0.43	122.11	1.9	68.89	282.85	68.28	4.45	0.833	14.53	933.53	385.41	0.58	168.64	167.66	4357.51	3.8	33076	342.88	36.55	224.27	1.54	6029.66	3359.66	75099.4	2100.16	38234.3	25.55	18.82	4867.13	65.92	12081.2	2115.46	35903.1	6696.33	250.25
Non-CF	95.81	17.81	5.75	16.76	479.225	77.55	4.355	155.36	85.59	0.515	2.08	494.05	2	5.69	0.43	19.28	1.9	42.66	245.98	5.66	19.05	0.833	5.37	1007.27	66.42	0.58	200.31	146.13	5696.96	15.42	30382.4	194.75	15.13	308.54	1.54	1618.21	475.27	9722.98	600.57	9653.61	14.22	15.08	999.5	43.31	7477.77	1806.76	11480.4	1079.45	141.77
Non-CF	91.71	10.86	5.75	16.76	479.225	116.12	4.355	285.98	54.53	0.515	2.08	457.72	2	5.69	0.43	98.12	1.9	16.61	53.63	16.09	5.9	0.833	11.82	1670.53	53.42	0.58	145.79	146.13	5179.35	3.8	25717.8	280.8	15.13	195.56	1.54	2237.37	1747.28	24157.7	1485.62	44687.8	9.81	2.43	7385.95	42.84	19031.4	4223.31	43233.8	9630.41	172.83
[truncated: 3 more columns]

## Sheet: Micro_Data
Clinical group	Bacteria grown (columns C-G)					Fungi grown	Virus detected by PCR (columns I-K)
CF.U	Staphylococcus aureus	Haemophilus influenzae	Haemophilus parainfluenzae
CF.U
CF.U	Haemophilus parainfluenzae
CF.U	Haemophilus parainfluenzae	Haemophilus haemolyticus	Escherichia coli				Respiratory Syncytial Virus
CF.U							Respiratory Syncytial Virus
CF.U	Haemophilus influenzae	Streptococcus pneumoniae
CF.U	Haemophilus parahaemolyticus	Haemophilus parainfluenzae
CF.U
CF.U	Pseudomonas aeruginosa	Haemophilus influenzae
CF.U
CF.U							Influenza B
CF.U
CF.U	Serratia marcescens	Haemophilus parainfluenzae					Parainfluenza virus 3
CF.U
CF.U	Haemophilus haemolyticus	Haemophilus parainfluenzae	Escherichia coli				Rhinovirus/Enterovirus	Human metapneumovirus
CF.U	Escherichia coli	Haemophilus parainfluenzae
CF.U	Enterobacter cloacae	Haemophilus parainfluenzae	Klebsiella aerogenes	Haemophilus haemolyticus			Influenza A	Parainfluenza virus 3	Human metapneumovirus
CF.U
CF.U	Enterobacter cloacae	Haemophilus parainfluenzae				Candida albicans
CF.U						Aspergillus fumigatus
CF.U
CF.U	Burkholderia cenocepacia						Parainfluenza virus 3	Respiratory Syncytial Virus
CF.U	Serratia marcescens	Haemophilus parainfluenzae	Bordetella pertussis				Rhinovirus/Enterovirus	Adenovirus
CF.U							Influenza A	Respiratory Syncytial Virus
CF.U
CF.U
CF.U
CF.U	Serratia marcescens	Haemophilus parainfluenzae					Rhinovirus/Enterovirus
CF.U	Haemophilus haemolyticus
CF.U	Haemophilus parainfluenzae	Haemophilus influenzae					Rhinovirus
CF.U	Escherichia coli
CF.U	Escherichia coli	Haemophilus parainfluenzae	Haemophilus haemolyticus	Staphylococcus aureus (Methicillin Resistant)
CF.U	Staphylococcus aureus	Haemophilus haemolyticus	Haemophilus parainfluenzae
CF.U	Escherichia coli	Proteus mirabilis				Candida albicans
CF.U	Escherichia coli	Staphylococcus aureus	Haemophilus haemolyticus			Candida albicans
CF.U	Haemophilus parainfluenzae						Rhinovirus/Enterovirus
CF.U	Pseudomonas aeruginosa	Haemophilus haemolyticus	Haemophilus influenzae				Rhinovirus/Enterovirus
CF.U	Staphylococcus aureus (Methicillin Resistant)	Haemophilus parainfluenzae	Haemophilus haemolyticus				Rhinovirus/Enterovirus	Enterovirus
CF.U	Staphylococcus aureus
CF.U	Mycobacterium Avium Complex	Haemophilus parainfluenzae
CF.U	Staphylococcus aureus	Haemophilus parainfluenzae	Haemophilus influenzae	Stenotrophomonas maltophilia	Escherichia coli
CF.U	Haemophilus influenzae						Rhinovirus/Enterovirus
CF.U	Pseudomonas aeruginosa	Staphylococcus aureus	Moraxella catarrhalis
CF.U	Enterobacter cloacae
CF.U	Staphylococcus aureus (Methicillin Resistant)						Influenza A
CF.U	Pseudomonas aeruginosa	Staphylococcus aureus (Methicillin Resistant)	Mycobacterium abscessus
CF.U	Haemophilus parainfluenzae	Staphylococcus aureus (Methicillin Resistant)	Haemophilus influenzae
CF.U	Staphylococcus aureus	Group A Streptococcus	Acinetobacter baumannii	Haemophilus influenzae			Rhinovirus/Enterovirus
CF.U	Haemophilus parainfluenzae	Haemophilus haemolyticus	Burkholderia gladioli
CF.U	Staphylococcus aureus (Methicillin Resistant)	Haemophilus influenzae				Aspergillus fumigatus
CF.U	Haemophilus influenzae
CF.U	Haemophilus influenzae						Rhinovirus/Enterovirus	Enterovirus
CF.U	Haemophilus influenzae
CF.U	Haemophilus haemolyticus	Moraxella catarrhalis	Escherichia coli			Aspergillus fumigatus	Rhinovirus/Enterovirus
CF.IVA
CF.IVA	Staphylococcus aureus	Haemophilus parainfluenzae	Stenotrophomonas maltophilia
CF.IVA
CF.IVA	Haemophilus parainfluenzae	Haemophilus influenzae					Human metapneumovirus
CF.IVA
CF.IVA	Haemophilus haemolyticus	Escherichia coli
CF.IVA	Haemophilus haemolyticus	Haemophilus parainfluenzae
CF.IVA
CF.IVA	Staphylococcus aureus	Haemophilus haemolyticus
CF.IVA	Haemophilus parainfluenzae	Haemophilus haemolyticus	Staphylococcus aureus
CF.IVA	Haemophilus haemolyticus
CF.LUM/IVA	Streptococcus pneumoniae	Haemophilus influenzae					Rhinovirus/Enterovirus
CF.LUM/IVA	Haemophilus influenzae
CF.LUM/IVA	Haemophilus parainfluenzae
CF.LUM/IVA	Staphylococcus aureus	Escherichia coli	Haemophilus parainfluenzae
CF.LUM/IVA	Staphylococcus aureus	Haemophilus parainfluenzae				Candida albicans
Non-CF							Rhinovirus/Enterovirus
Non-CF							Rhinovirus/Enterovirus	Enterovirus
Non-CF							Rhinovirus/Enterovirus
Non-CF	Haemophilus influenzae						Parainfluenza 3	Rhinovirus/Enterovirus
Non-CF
Non-CF							Influenza B	Rhinovirus/Enterovirus	Enterovirus
Non-CF
Non-CF	Staphylococcus aureus
Non-CF
Non-CF	Haemophilus influenzae						Respiratory Syncytial Virus
Non-CF	Staphylococcus aureus	Haemophilus haemolyticus
Non-CF	Haemophilus influenzae	Moraxella catarrhalis					Rhinovirus/Enterovirus
Non-CF
Non-CF
Non-CF	Moraxella Catarrhalis
Non-CF	Haemophilus haemolyticus	Moraxella catarrhalis					Rhinovirus/Enterovirus
Non-CF
Non-CF
Non-CF
Non-CF	Strep Pneumonia	Staphylococcus aureus					Enterovirus
Non-CF
Non-CF	Staphylococcus aureus	Haemophilus haemolyticus	Haemophilus parainfluenzae				Rhinovirus/Enterovirus
Non-CF							Rhinovirus/Enterovirus	Parechovirus
